# Supplementary material for: Extreme philopatry and genetic diversification at unprecedented scales in a seabird
Source: Sci Rep. 2021 Mar 25;11:6834. doi: 10.1038/s41598-021-86406-9 (PMC7994906; doi:10.1038/s41598-021-86406-9)
Supplement: Supplementary file 1 — Supplementary information. [file 41598_2021_86406_MOESM1_ESM.xlsx]

## Sheet: Sheet1
Extreme philopatry and genetic diversification at unprecedented scales in a seabird by DK Danckwerts, L Humeau, P Pinet, CD McQuaid and M Le Corre
Individual	Breeding colony	Locus_316	Locus_316	Locus_1201	Locus_1201	Locus_2001	Locus_2001	Locus_2859	Locus_2859	Locus_1890	Locus_1890	Locus_760	Locus_760	Locus_3916	Locus_3916	Locus_2742	Locus_2742	Locus_5759	Locus_5759	Locus_2206	Locus_2206	Locus_4708	Locus_4708	Locus_931	Locus_931	Locus_2138	Locus_2138	Locus_2653	Locus_2653	Locus_1030	Locus_1030
PBGB1	Grand Benare	114	122	215	215	262	262	160	160	142	150	215	231	242	242	177	181	158	158	213	217	245	249	198	206	230	230	220	232	178	178
PBGB2	Grand Benare	114	114	215	215	258	262	160	160	146	154	219	231	242	246	181	181	150	154	225	225	245	245	202	202	230	234	220	220	178	178
PBGB3	Grand Benare	118	118	215	219	258	266	160	160	138	142	215	231	242	246	181	181	154	154	217	217	241	249	206	206	230	234	224	224	178	186
PBGB4	Grand Benare	114	118	211	215	262	266	160	160	142	146	215	231	242	242	177	177	154	158	217	229	241	249	198	206	226	230	224	228	178	178
PBGB5	Grand Benare	122	122	215	215	262	266	160	160	142	146	215	215	242	242	177	181	146	150	217	229	245	249	202	210	230	254	216	224	178	178
PBGB6	Grand Benare	114	118	215	219	258	266	152	160	142	146	215	231	242	246	177	181	154	158	217	217	245	249	202	206	234	238	228	228	0	0
PBGB7	Grand Benare	118	122	215	215	266	266	152	160	142	150	215	231	242	242	173	185	146	154	217	217	225	241	206	210	234	234	220	224	0	0
PBGB8	Grand Benare	118	118	215	215	262	266	160	160	142	150	215	231	242	242	181	181	158	162	217	225	241	241	202	202	234	234	224	232	0	0
PBGB9	Grand Benare	114	114	215	223	262	262	160	160	146	150	219	231	242	242	177	181	150	158	217	225	237	249	206	206	226	230	220	220	174	174
PBGB10	Grand Benare	118	118	215	215	266	266	160	160	138	150	215	231	242	242	181	181	154	158	217	229	245	249	202	202	230	234	224	224	0	0
PBGB11	Grand Benare	118	118	215	215	262	262	160	164	138	150	215	219	242	242	177	177	154	158	217	229	245	245	202	202	230	238	228	232	170	174
PBGB12	Grand Benare	118	122	215	215	258	266	160	160	150	154	215	231	242	242	173	177	162	162	217	225	241	241	202	206	234	234	220	224	0	0
PBGB13	Grand Benare	114	118	215	219	262	266	152	160	142	146	215	231	242	242	181	181	150	154	217	225	233	241	198	206	234	238	224	232	178	178
PBGB14	Grand Benare	118	118	215	223	258	262	160	164	134	142	215	231	242	242	177	181	146	154	217	229	245	249	202	206	230	234	220	224	170	182
PBGB15	Grand Benare	118	118	215	219	262	266	160	160	138	150	231	231	242	250	181	185	158	162	217	217	249	249	202	206	230	230	220	224	178	178
PBGB16	Grand Benare	118	118	219	223	258	262	160	160	150	154	215	215	242	246	177	177	154	158	221	221	245	253	202	202	234	234	220	228	178	178
PBGB17	Grand Benare	118	122	215	223	258	262	152	160	142	146	231	231	242	242	181	185	154	158	221	225	225	249	198	206	230	230	220	232	178	178
PBGB18	Grand Benare	114	118	215	219	258	258	160	164	138	150	231	231	242	242	177	181	158	158	217	225	241	241	206	206	230	234	224	224	178	178
PBGB19	Grand Benare	114	118	211	215	262	266	152	160	142	150	215	219	242	242	177	181	158	162	221	225	241	249	198	202	234	234	220	232	0	0
PBGB20	Grand Benare	118	118	215	215	262	262	160	160	138	146	215	215	242	242	181	181	150	150	217	225	241	241	206	210	226	230	220	232	178	178
PBGB21	Grand Benare	118	122	207	215	266	266	160	164	142	142	219	231	242	242	181	181	150	154	217	217	245	245	206	206	234	234	224	228	0	0
PBGB22	Grand Benare	114	122	215	215	258	262	160	160	146	154	215	219	242	242	181	181	158	166	217	217	245	249	206	206	230	234	228	232	178	186
PBGB23	Grand Benare	114	122	215	223	258	262	160	160	138	146	215	231	242	242	181	181	146	154	221	221	245	249	206	210	230	234	220	224	178	178
PBGB24	Grand Benare	110	114	215	219	262	266	160	160	146	150	215	231	242	242	177	177	154	158	217	217	241	241	202	206	234	234	220	232	170	178
PBGB25	Grand Benare	114	122	215	219	258	262	160	164	142	150	215	231	242	242	177	181	146	162	221	229	241	245	202	202	230	234	220	232	178	178
PBGB26	Grand Benare	118	118	215	219	258	262	160	164	138	154	215	215	242	242	177	177	154	154	221	229	245	253	202	202	230	234	228	232	174	178
PBGB27	Grand Benare	118	118	215	215	258	262	160	160	142	150	219	231	242	242	177	181	158	158	217	225	245	245	202	210	230	230	220	224	170	178
PBGB28	Grand Benare	114	118	215	215	258	258	160	160	142	142	215	231	242	242	177	185	158	162	217	217	241	241	198	206	226	230	220	228	174	186
PBGB29	Grand Benare	118	118	215	215	258	266	160	164	150	154	215	215	242	250	173	181	146	154	217	229	245	249	206	210	226	226	216	228	170	182
PBGB30	Grand Benare	118	118	215	215	258	258	160	164	150	154	215	215	242	246	173	181	146	154	217	229	245	245	206	210	230	230	228	232	0	0
PBGB31	Grand Benare	114	118	207	215	258	266	160	160	142	146	215	219	242	246	181	181	154	162	217	221	241	249	206	210	230	234	220	224	178	178
PBGB32	Grand Benare	118	118	215	223	258	266	160	164	142	150	231	231	242	242	177	177	150	158	217	217	245	245	198	202	226	230	220	228	0	0
PBGB33	Grand Benare	118	122	215	215	266	266	160	164	142	146	215	231	238	238	181	185	154	162	217	225	245	245	198	202	226	230	228	232	178	182
PBGB34	Grand Benare	118	118	215	215	262	266	160	160	138	150	231	231	0	0	181	185	158	162	217	217	249	249	202	206	230	230	220	224	178	178
PBGB36	Grand Benare	114	118	215	215	258	262	160	164	142	150	215	231	242	242	173	177	150	154	217	221	237	245	202	206	230	238	224	228	170	178
PBGB37	Grand Benare	114	122	207	215	258	258	160	160	142	142	231	231	242	242	173	173	150	154	217	217	245	245	202	202	230	234	216	220	178	178
PBGB38	Grand Benare	110	118	215	215	266	266	160	164	154	154	231	231	242	242	181	181	154	154	225	229	245	245	202	210	230	234	216	220	178	178
PBGB39	Grand Benare	114	122	215	215	258	258	160	164	154	154	215	231	242	242	177	177	146	162	217	217	237	249	202	206	230	234	216	220	178	186
PBGB40	Grand Benare	114	114	215	215	258	266	164	164	150	150	215	219	242	242	181	181	142	158	221	225	233	241	202	206	230	234	220	224	178	178
PBGB41	Grand Benare	114	122	215	215	258	258	160	160	142	142	219	231	242	242	177	185	158	158	217	217	237	241	202	206	234	238	224	228	178	178
PBGB42	Grand Benare	114	122	215	215	258	262	160	164	146	154	219	231	242	242	177	181	150	162	217	225	249	249	202	202	234	234	220	228	182	182
PBGB43*	Grand Benare	114	122	211	215	258	262	160	160	142	146	215	231	242	246	173	181	150	154	221	225	245	245	198	206	230	234	220	228	0	0
PBGB44	Grand Benare	110	122	215	215	262	266	160	160	154	154	231	231	0	0	177	177	146	166	217	229	245	249	202	206	230	230	220	224	170	170
PBGB45	Grand Benare	114	114	215	215	258	266	160	164	142	146	215	231	246	246	177	177	146	154	217	217	241	245	210	210	226	230	220	228	0	0
PBGB46	Grand Benare	114	118	215	215	266	266	160	160	138	146	215	231	242	246	177	177	158	162	217	217	225	245	202	206	230	234	220	220	0	0
PBGB47	Grand Benare	0	0	215	215	258	262	160	160	142	146	215	219	242	242	177	177	154	158	217	225	237	241	206	206	230	234	220	224	178	178
PBGB48	Grand Benare	118	118	215	215	262	266	160	160	146	150	215	231	242	242	177	185	150	166	217	229	245	245	206	206	226	230	216	228	170	178
PBGB49	Grand Benare	114	114	215	215	258	258	160	160	146	146	231	231	242	242	177	177	154	162	221	225	245	249	198	210	234	234	224	224	178	178
PBGB50	Grand Benare	118	122	215	219	258	262	160	164	138	146	215	231	242	246	177	185	154	154	217	229	245	245	206	214	234	238	220	232	0	0
PBGB51	Grand Benare	114	118	215	223	258	258	160	164	150	150	215	231	242	246	181	181	158	162	217	225	245	249	202	214	230	230	224	224	0	0
PBGB52	Grand Benare	114	122	215	215	266	266	160	160	154	158	215	215	242	242	177	181	150	162	217	221	245	249	194	206	226	234	224	224	178	178
PBGB53	Grand Benare	110	114	215	215	258	262	160	160	138	154	231	231	0	0	173	177	154	162	217	229	225	249	202	206	230	230	228	232	0	0
PBGB54	Grand Benare	114	118	215	215	258	270	160	160	138	154	219	231	242	242	181	185	150	150	217	217	225	237	198	202	230	238	224	224	178	178
PBGB55	Grand Benare	114	114	215	215	262	266	160	164	146	146	231	231	242	242	173	181	150	150	217	225	233	237	202	206	226	234	228	228	178	182
PBGB56	Grand Benare	118	122	215	215	258	262	160	164	146	146	231	231	242	242	177	177	158	162	217	217	245	249	206	210	226	230	224	224	0	0
PBGB57	Grand Benare	118	122	215	219	258	266	152	164	134	150	231	231	242	242	181	185	158	158	217	229	245	249	198	206	226	234	220	228	0	0
PBGB58	Grand Benare	114	122	215	215	254	262	160	160	142	142	215	231	242	250	177	177	150	154	217	217	229	249	202	206	230	242	220	236	0	0
PBGB59	Grand Benare	0	0	211	215	258	262	160	160	154	154	215	231	246	246	177	181	154	154	213	217	245	245	198	206	226	230	220	224	178	178
PBGB60	Grand Benare	114	122	215	215	254	266	160	164	150	150	215	231	246	246	177	181	158	162	217	217	241	241	202	206	230	230	228	228	0	0
PBGB61	Grand Benare	118	122	215	215	258	266	160	164	154	154	215	231	242	242	177	181	154	158	217	217	225	241	202	202	226	230	220	224	0	0
PBGB62	Grand Benare	118	118	215	215	258	266	160	164	142	146	215	231	242	242	181	181	146	150	217	225	245	245	202	206	230	230	216	220	178	178
PBGB63	Grand Benare	0	0	215	215	258	266	160	160	142	150	231	231	242	242	177	181	150	162	217	217	225	241	202	206	230	230	220	228	0	0
PBGB64	Grand Benare	114	122	215	215	262	266	160	160	138	146	215	231	242	242	181	181	146	154	217	229	241	245	202	206	230	234	220	224	178	178
PBGB65	Grand Benare	118	122	207	215	262	262	152	160	142	154	231	231	242	242	173	177	150	154	217	229	245	245	194	202	230	234	224	228	178	178
PBGB66	Grand Benare	114	122	215	215	258	266	160	160	142	154	219	219	242	242	177	177	154	158	217	217	237	249	202	210	230	234	216	228	178	178
PBGB67	Grand Benare	114	118	215	215	258	266	160	160	138	154	215	215	242	242	177	181	154	154	217	225	241	245	202	202	230	234	216	228	178	178
PBGB68	Grand Benare	114	118	211	215	262	266	152	160	142	150	215	215	242	242	177	181	150	162	217	221	241	249	202	206	226	234	220	228	178	182
PBGB69	Grand Benare	118	122	215	215	258	262	160	160	126	142	231	231	242	242	181	181	142	162	217	217	241	245	206	210	226	230	220	224	0	0
PBGB70	Grand Benare	110	118	215	215	258	266	160	160	142	142	231	231	242	246	181	181	150	154	217	217	237	241	202	202	226	230	220	232	186	186
PBGB71	Grand Benare	114	114	215	223	258	262	160	160	142	154	231	231	246	246	177	181	158	158	217	217	237	249	202	210	234	238	220	224	178	178
PBGB72	Grand Benare	118	122	215	215	254	258	160	164	142	150	215	231	242	242	177	181	154	154	217	217	245	245	206	210	230	234	220	220	178	178
PBGB73	Grand Benare	118	118	215	219	262	266	160	160	142	142	215	231	250	250	177	177	154	158	217	217	241	241	202	206	234	238	220	224	170	178
PBGB74	Grand Benare	114	114	215	215	258	266	160	160	142	154	215	215	238	242	177	177	154	154	217	217	245	253	202	210	226	234	220	220	178	178
PBGB75	Grand Benare	114	118	215	215	254	266	160	164	146	150	215	219	242	242	177	185	154	166	217	217	245	253	202	210	230	234	220	232	178	178
PBGB76	Grand Benare	118	122	215	215	258	258	160	160	142	150	231	231	242	242	177	177	150	158	217	217	237	241	194	202	230	234	216	228	178	178
PBGB77	Grand Benare	114	118	215	223	258	258	160	164	150	150	215	231	242	246	177	181	158	162	217	225	245	249	202	214	230	230	224	224	0	0
PBGB78	Grand Benare	114	118	215	215	266	270	160	160	146	154	231	231	242	250	177	181	150	150	217	217	245	249	198	206	234	254	220	224	178	178
PBGB79	Grand Benare	114	114	215	215	258	266	160	160	150	150	215	215	242	246	177	181	158	166	217	217	233	237	202	210	226	234	224	228	178	182
PBGB80	Grand Benare	114	122	215	215	266	266	160	160	150	154	231	231	238	242	181	181	158	162	217	229	241	241	202	206	230	246	216	224	174	178
PBGB81	Grand Benare	114	122	215	215	258	266	160	164	138	174	219	231	242	246	181	181	158	158	221	225	245	249	206	206	230	234	220	224	178	178
PBGB82	Grand Benare	114	118	215	215	258	266	160	160	142	146	215	219	246	246	177	177	162	162	217	217	245	249	202	202	226	230	228	228	170	178
PBGB83	Grand Benare	122	122	215	215	258	262	160	160	142	146	215	231	242	242	181	181	150	150	217	229	245	249	210	210	230	230	212	224	174	178
PBGB84	Grand Benare	114	118	215	215	258	262	160	160	142	150	215	219	242	242	177	177	154	162	217	217	241	249	202	202	226	234	224	228	170	178
PBGB85	Grand Benare	114	114	215	215	258	262	160	160	142	154	231	231	242	246	181	181	150	154	225	225	225	225	198	202	230	230	220	224	182	182
PBGB86	Grand Benare	114	122	207	215	262	266	160	164	142	146	215	215	242	242	177	177	154	158	217	225	241	249	202	206	226	238	220	224	178	178
PBGB87	Grand Benare	114	114	207	215	266	266	160	164	138	154	215	215	242	246	177	181	162	162	217	229	245	249	198	206	230	234	224	228	0	0
PBGB88	Grand Benare	114	114	215	223	262	266	160	160	146	146	215	231	242	242	181	181	150	154	221	225	225	237	210	210	226	226	220	220	178	182
PBGB89	Grand Benare	114	122	215	219	258	266	160	160	150	154	215	231	242	242	181	181	154	158	217	225	241	245	202	202	230	234	216	216	174	174
PBGB90	Grand Benare	118	122	215	215	258	266	160	160	150	150	215	219	242	242	177	181	162	162	225	229	245	245	202	206	230	234	224	232	178	182
PBGB91	Grand Benare	114	114	215	215	262	266	160	160	142	142	215	231	242	242	173	177	150	162	217	221	233	245	202	206	230	230	220	224	178	182
PBGB92	Grand Benare	118	118	215	215	258	266	160	160	142	146	231	231	242	242	177	181	150	154	221	225	249	249	202	206	222	234	220	224	0	0
PBGB93	Grand Benare	118	118	215	215	262	266	160	164	146	146	215	219	242	242	177	181	158	162	217	225	229	245	206	206	230	230	220	232	178	178
PBGB94	Grand Benare	118	122	215	215	266	266	152	160	142	154	215	231	242	242	181	181	158	162	225	225	241	241	206	206	230	230	220	224	174	178
PBGB95	Grand Benare	114	118	215	219	258	258	160	164	150	150	219	231	242	242	177	181	154	162	217	217	237	241	206	206	230	230	220	224	178	178
PBGB96	Grand Benare	110	114	215	223	262	262	160	164	138	150	215	231	242	242	177	181	150	158	225	229	241	241	202	206	226	246	224	228	178	182
PBGB97	Grand Benare	114	118	215	215	258	258	160	160	150	150	215	231	242	246	177	181	150	150	217	225	245	245	202	202	230	234	220	228	178	178
PBGB98	Grand Benare	114	118	215	215	258	258	160	160	146	146	231	231	242	242	177	177	150	162	217	217	245	249	198	198	226	230	220	220	0	0
PBGB99	Grand Benare	118	122	215	215	0	0	152	152	142	154	215	231	242	242	173	177	150	158	217	225	245	245	198	206	226	230	220	232	0	0
PBGB100	Grand Benare	114	122	215	215	258	266	160	168	134	146	231	231	242	246	173	185	150	162	217	229	225	245	202	206	226	226	220	232	0	0
PBGB101	Grand Benare	114	114	215	215	258	262	160	160	142	154	219	231	242	242	177	185	154	162	217	217	241	241	206	210	226	230	216	220	170	178
PBGB102	Grand Benare	114	118	215	215	0	0	152	160	150	150	227	227	242	242	181	181	158	162	217	225	241	249	202	202	226	246	220	224	170	178
PBGB103	Grand Benare	118	122	215	215	258	266	160	160	142	142	215	231	242	242	181	181	150	154	217	217	241	245	206	210	230	234	224	228	0	0
PBGB104	Grand Benare	122	122	215	223	258	262	160	164	142	146	219	231	242	242	181	185	154	158	217	225	241	249	202	206	230	230	220	220	0	0
PBGB105	Grand Benare	118	122	215	215	262	262	160	160	138	138	215	231	242	242	177	177	162	162	217	229	245	245	202	206	230	230	220	220	174	178
PBGB106	Grand Benare	114	118	215	215	258	266	160	160	150	150	231	231	242	242	181	181	150	154	217	229	241	245	206	210	226	230	220	224	174	178
PBGB107	Grand Benare	118	118	215	215	258	258	160	164	146	158	231	231	242	246	177	177	150	154	217	229	241	249	206	206	230	234	220	224	178	178
PBGB108	Grand Benare	118	122	215	223	254	262	160	160	150	150	215	215	242	246	177	177	154	158	217	217	241	241	202	202	238	238	220	220	174	178
PBGB109	Grand Benare	118	118	215	215	258	266	160	164	146	154	215	231	242	242	177	181	146	150	217	217	245	245	202	210	230	234	220	224	178	178
PBGB110	Grand Benare	114	118	215	215	258	262	156	164	138	154	215	231	242	246	181	181	154	158	217	217	241	249	202	206	230	246	224	232	0	0
PBGB111	Grand Benare	114	118	207	215	258	258	160	164	142	154	215	231	242	242	181	181	154	162	225	225	245	245	202	206	226	230	220	220	178	178
PBGB112	Grand Benare	114	122	215	215	258	258	160	160	134	150	215	215	242	246	177	181	162	162	217	221	245	245	206	210	230	230	220	232	0	0
PBGB113	Grand Benare	114	114	211	219	0	0	160	164	146	174	219	219	242	242	181	181	154	154	217	225	237	245	202	206	230	234	220	220	178	178
PBGB114	Grand Benare	114	114	215	215	262	266	160	160	138	150	215	231	242	246	173	177	158	162	217	217	241	245	206	206	230	230	220	220	0	0
PBGB115	Grand Benare	114	114	215	215	258	262	160	160	142	146	231	231	242	242	185	185	150	158	217	225	241	245	202	206	226	234	212	220	0	0
PBGB116	Grand Benare	114	118	215	215	258	258	160	164	134	150	215	215	242	242	173	177	158	162	217	217	245	245	202	210	226	234	220	224	0	0
PBGB117	Grand Benare	118	118	219	219	258	258	160	160	150	150	219	231	242	242	181	181	162	162	221	221	245	245	206	206	226	234	220	232	0	0
PBGB118	Grand Benare	114	114	215	215	258	262	160	164	138	150	231	231	246	246	181	181	146	162	217	221	241	245	206	206	230	238	224	228	0	0
PBBE1	Piton des Neiges	110	118	215	215	262	270	160	160	142	142	231	235	242	242	181	181	154	158	217	229	241	245	206	206	226	230	228	236	178	178
PBBE2	Piton des Neiges	114	118	215	215	258	262	160	164	142	146	231	231	242	242	173	185	154	154	217	229	245	253	202	202	226	226	220	232	0	0
PBBE3	Piton des Neiges	118	118	215	215	266	266	160	164	138	146	231	231	242	242	177	177	146	162	217	221	237	241	206	210	230	230	228	232	0	0
PBBE5	Piton des Neiges	114	114	215	215	274	274	160	160	146	150	219	231	242	242	177	177	154	154	217	217	245	249	206	206	230	234	220	228	0	0
PBBE6	Piton des Neiges	114	118	215	219	258	258	160	160	150	154	215	231	242	242	173	177	150	162	217	217	245	249	202	202	222	238	220	236	0	0
PBBE7	Piton des Neiges	110	122	215	215	258	266	160	160	138	142	231	231	242	242	185	185	150	162	229	229	245	245	206	210	226	230	220	232	178	178
PBBE8	Piton des Neiges	118	122	215	215	266	266	160	164	138	142	215	231	242	242	173	181	150	162	217	225	237	241	202	202	226	226	220	228	178	178
PBBE9	Piton des Neiges	118	122	215	215	258	262	152	164	146	150	215	231	242	242	181	185	158	170	217	225	241	245	206	206	226	230	224	224	178	178
PBBE10	Piton des Neiges	118	118	215	215	266	266	152	164	142	142	215	231	242	242	181	181	162	162	217	229	241	245	202	210	230	230	224	228	0	0
PBBE11	Piton des Neiges	114	118	215	215	0	0	160	160	142	142	231	231	242	242	177	177	146	146	217	229	241	245	206	206	226	234	220	224	178	178
PBBE12	Piton des Neiges	114	118	215	215	258	262	160	160	146	150	215	231	242	242	181	185	150	162	217	217	245	245	206	206	230	230	224	224	178	178
PBBE13	Piton des Neiges	114	118	215	215	266	270	160	164	142	142	215	231	242	242	181	181	162	162	217	229	241	245	202	210	230	234	220	228	178	186
PBBE14	Piton des Neiges	118	118	215	215	258	266	160	160	138	138	231	231	242	246	181	181	150	150	217	229	237	241	202	210	230	234	220	232	178	182
PBBE15	Piton des Neiges	114	122	215	215	266	266	160	164	142	146	231	231	242	242	177	181	150	162	217	217	237	241	202	206	226	230	220	228	178	178
PBBE16	Piton des Neiges	114	122	215	215	258	266	160	160	142	150	215	231	242	242	181	181	162	162	217	225	245	245	202	206	230	230	224	232	178	178
PBBE17	Piton des Neiges	118	118	215	215	258	266	160	164	146	146	231	231	242	242	181	181	154	158	225	225	245	245	202	206	226	234	220	236	178	178
PBBE18	Piton des Neiges	114	114	215	215	262	266	160	160	150	150	215	227	242	242	177	181	154	158	217	217	237	245	206	206	230	234	212	232	0	0
PBBE19	Piton des Neiges	118	122	215	223	258	262	152	164	142	146	215	231	242	242	181	185	146	154	217	221	237	245	202	206	226	226	220	224	178	178
PBBE20	Piton des Neiges	114	122	215	215	266	266	152	160	142	154	215	231	242	242	177	181	142	158	225	229	245	245	198	206	230	230	220	228	178	178
PBBE21	Piton des Neiges	118	118	215	215	266	266	160	160	138	142	215	231	242	242	177	181	158	162	229	229	241	245	206	210	226	226	228	228	186	186
PBBE22	Piton des Neiges	114	114	215	215	258	262	160	160	126	146	219	231	242	242	177	177	150	154	217	229	241	249	206	206	234	234	224	228	178	178
PBBE23	Piton des Neiges	114	118	215	215	254	258	160	160	146	162	215	219	242	242	181	185	158	162	217	217	237	245	206	206	230	238	216	232	0	0
PBBE24	Piton des Neiges	114	114	215	215	270	270	152	152	150	150	215	219	242	246	185	185	154	158	225	225	245	245	202	206	230	230	212	220	182	182
PBBE25	Piton des Neiges	114	122	215	215	258	266	160	160	138	150	215	231	242	242	177	181	154	158	217	217	237	237	206	206	230	234	220	232	0	0
PBBE26	Piton des Neiges	114	114	215	215	258	258	160	160	142	142	215	231	242	242	177	181	142	154	217	221	241	249	206	206	230	234	220	224	0	0
PBBE27	Piton des Neiges	114	118	215	215	262	270	152	160	150	150	215	231	242	242	177	181	142	150	217	221	241	245	210	210	230	234	224	228	178	178
PBBE28	Piton des Neiges	114	118	215	215	0	0	160	160	142	154	215	231	242	242	181	181	150	154	217	225	241	249	202	202	230	246	228	232	174	178
PBBE29	Piton des Neiges	118	118	215	215	262	266	160	160	150	150	231	231	242	242	181	181	154	162	221	229	237	241	202	210	230	234	212	216	178	186
PBBE30	Piton des Neiges	114	118	215	215	258	266	152	160	146	150	231	231	242	246	177	177	154	154	217	225	237	245	206	206	230	234	220	224	178	178
PBBE31	Piton des Neiges	122	122	215	215	266	266	152	160	146	146	215	231	242	242	181	181	158	162	217	217	245	245	202	206	226	226	232	232	178	178
PBBE32	Piton des Neiges	114	114	215	215	258	266	160	160	150	150	215	231	242	242	177	177	158	162	217	217	241	249	202	214	230	230	228	236	0	0
PBBE33	Piton des Neiges	114	118	215	215	258	266	152	152	146	150	215	231	242	242	181	185	150	154	217	229	241	241	206	206	230	230	220	232	178	178
PBBE34	Piton des Neiges	110	122	215	215	266	266	160	164	126	146	231	231	242	242	177	177	154	162	217	217	241	249	202	202	230	238	228	232	0	0
PBBE35	Piton des Neiges	114	118	215	215	266	266	152	160	134	142	215	231	242	242	181	185	146	154	217	217	237	241	206	206	226	230	220	220	0	0
PBBE36	Piton des Neiges	114	118	215	215	266	270	160	160	142	142	215	215	242	242	177	181	154	154	217	225	241	245	206	206	230	234	220	224	0	0
PBBE37	Piton des Neiges	110	122	215	215	262	266	160	160	138	142	231	231	242	242	173	181	158	158	217	225	245	245	206	214	230	238	220	220	178	178
PBBE38	Piton des Neiges	118	118	215	215	262	266	160	164	146	150	231	231	242	242	177	181	150	154	217	229	245	249	206	210	226	234	224	228	178	182
PBBE39	Piton des Neiges	114	114	215	215	262	266	152	164	146	150	215	235	242	246	177	181	158	158	217	217	237	245	206	206	234	234	220	228	178	178
PBBE40	Piton des Neiges	114	118	215	215	262	266	160	160	146	154	215	215	242	250	185	185	142	162	217	217	245	245	202	206	226	234	224	224	170	178
PBBE41	Piton des Neiges	114	122	215	215	258	266	152	160	146	154	231	231	242	242	177	177	154	162	217	229	241	245	202	210	226	234	220	220	178	178
PBBE42	Piton des Neiges	114	122	215	215	258	258	152	164	142	146	215	231	242	250	181	189	158	158	217	217	245	253	202	202	230	234	220	220	0	0
PBBE43	Piton des Neiges	114	114	215	215	262	266	152	152	138	142	215	231	242	242	181	185	150	154	221	229	237	241	202	206	230	230	224	232	178	178
PBBE44	Piton des Neiges	118	122	215	215	258	262	160	160	138	142	215	231	242	242	177	181	154	158	213	217	241	245	206	210	230	234	208	220	178	178
PBBE45	Piton des Neiges	114	114	207	215	258	266	160	164	146	146	231	231	242	242	177	177	158	162	217	217	225	241	202	210	222	246	224	228	178	178
PBBE46	Piton des Neiges	118	122	215	215	262	266	160	160	142	142	219	231	242	242	173	177	146	158	217	217	241	249	194	206	230	234	220	232	0	0
PBBE47	Piton des Neiges	114	122	215	215	258	258	160	160	146	146	219	231	242	242	0	0	150	154	217	221	245	245	206	214	226	238	220	220	178	178
PBBE48	Piton des Neiges	114	122	215	215	258	258	160	160	146	150	231	231	242	246	0	0	154	158	217	225	249	249	202	206	230	230	220	232	178	178
PBBE49	Piton des Neiges	114	122	215	215	258	258	160	164	150	150	215	215	242	242	181	181	158	158	217	217	241	241	202	210	226	234	228	232	178	178
PBBE50	Piton des Neiges	118	118	215	215	262	266	0	0	142	150	215	227	242	242	185	185	138	138	233	233	245	245	206	210	230	230	220	232	170	182
PBBE51	Piton des Neiges	114	114	215	215	258	266	152	160	142	142	231	231	242	242	177	185	142	150	217	233	229	245	206	206	226	230	216	220	182	186
PBBE52	Piton des Neiges	114	114	215	215	258	262	160	164	142	142	215	219	242	242	177	185	154	158	217	225	241	241	202	202	226	230	228	228	178	178
PBBE53	Piton des Neiges	122	126	215	215	258	266	160	160	142	150	231	231	242	242	181	181	162	162	225	229	245	245	202	206	226	234	220	232	0	0
PBBE54	Piton des Neiges	114	118	215	215	262	266	152	160	142	142	219	231	0	0	185	185	150	162	217	221	233	245	202	206	230	230	224	228	0	0
PBBE55	Piton des Neiges	114	118	215	215	266	266	160	160	142	142	219	231	242	242	185	185	158	162	217	225	237	237	206	210	230	234	216	220	0	0
PBBE56	Piton des Neiges	114	118	215	215	258	266	152	160	138	138	231	231	0	0	181	185	150	158	217	229	245	249	202	206	226	234	216	224	178	178
PBBE57	Piton des Neiges	114	122	215	215	262	266	160	164	142	142	231	231	242	246	181	181	150	154	217	217	241	241	202	206	226	230	220	224	0	0
PBBE58	Piton des Neiges	118	122	215	215	262	266	160	160	142	174	231	231	242	242	173	177	142	158	213	217	241	249	198	202	230	234	220	224	178	178
PBBE59	Piton des Neiges	118	122	215	215	266	266	160	160	142	154	215	231	242	242	177	181	154	158	217	225	237	245	206	206	226	230	220	224	0	0
PBBE60	Piton des Neiges	114	122	215	215	258	266	160	160	146	150	215	231	242	242	181	181	150	154	217	221	237	245	202	202	226	230	220	220	178	186
PBBE61	Piton des Neiges	118	122	215	215	258	266	160	164	146	150	215	231	242	246	177	181	154	158	213	225	245	249	206	210	226	226	216	224	178	178
PBBE62	Piton des Neiges	114	122	215	215	266	266	160	160	142	142	231	231	242	242	177	185	154	162	225	229	241	241	202	206	230	238	216	224	178	178
PBBE63	Piton des Neiges	114	114	215	215	262	266	152	164	142	142	231	231	242	242	177	185	154	170	217	217	241	245	202	206	226	246	220	224	178	178
PBBE64	Piton des Neiges	122	122	215	215	258	258	152	164	138	138	231	231	242	242	181	185	158	158	217	225	241	241	206	210	230	234	224	228	0	0
PBBE65	Piton des Neiges	114	118	215	215	262	266	152	160	142	150	215	215	242	242	177	177	154	162	217	229	241	245	202	206	226	230	216	220	0	0
PBBE66	Piton des Neiges	114	118	215	215	262	266	160	160	146	154	215	231	242	246	173	181	158	166	217	217	245	253	202	206	226	230	220	228	178	178
PBBE67	Piton des Neiges	110	118	215	215	258	258	160	160	142	146	215	215	242	242	181	185	158	170	217	217	245	245	206	210	230	230	224	228	182	186
PBBE68	Piton des Neiges	114	118	215	215	258	266	160	164	150	154	215	231	242	242	181	181	154	162	217	221	237	245	206	206	230	234	216	220	178	182
PBBE69	Piton des Neiges	118	122	215	215	258	266	160	160	142	146	215	231	242	242	181	181	150	154	217	217	237	245	206	210	230	234	220	220	174	178
PBBE70	Piton des Neiges	122	122	215	215	266	266	164	164	150	150	231	231	242	242	177	181	154	162	217	229	245	245	194	206	230	230	220	224	178	178
PBBE71	Piton des Neiges	114	118	215	215	262	266	164	164	146	146	215	231	242	242	181	189	154	158	217	225	241	241	206	210	230	230	224	224	0	0
PBBE72	Piton des Neiges	114	118	215	215	254	258	160	164	146	154	215	219	242	242	181	181	142	154	217	225	245	245	194	202	226	230	220	220	178	178
PBBE73	Piton des Neiges	114	114	215	215	262	266	160	160	138	146	215	215	242	242	181	181	162	162	217	221	237	241	206	206	230	234	216	216	178	178
PBBE74	Piton des Neiges	114	122	215	215	258	258	160	164	146	158	231	231	242	242	177	181	158	162	217	217	245	245	206	206	230	238	220	224	0	0
PBBE75	Piton des Neiges	114	118	207	215	258	262	160	160	142	142	215	231	242	242	181	181	154	158	213	229	237	245	202	206	234	234	216	224	170	178
PBBE76	Piton des Neiges	110	122	215	219	258	262	160	160	146	146	215	231	242	242	177	181	158	170	217	217	241	241	202	206	234	238	220	232	182	182
PBBE77	Piton des Neiges	118	118	215	215	254	258	160	164	138	150	231	231	242	242	177	177	154	158	225	225	237	245	202	206	234	234	216	224	178	178
PBBE78	Piton des Neiges	118	118	215	215	258	262	160	160	150	150	231	231	242	246	177	181	154	158	217	217	237	237	202	210	226	234	220	232	0	0
PBBE79	Piton des Neiges	114	114	215	215	258	266	152	160	150	150	231	231	242	242	181	181	154	158	217	225	245	245	206	206	230	242	220	232	0	0
PBBE80	Piton des Neiges	114	118	215	215	262	266	152	160	142	150	215	231	242	242	173	185	154	162	217	217	245	245	202	206	230	230	228	232	0	0
PBBE81	Piton des Neiges	114	122	215	215	258	258	152	160	154	154	231	231	242	242	181	185	154	162	217	217	241	241	202	206	230	230	220	232	178	178
PBBE82	Piton des Neiges	118	122	215	215	258	262	160	164	142	142	215	231	242	242	173	181	158	158	217	217	245	249	202	206	230	234	220	224	178	178
PBBE83	Piton des Neiges	114	114	215	219	258	258	160	164	142	150	227	231	242	246	181	181	154	158	217	217	241	245	202	210	230	230	224	232	178	182
PBBE84	Piton des Neiges	114	114	215	215	266	270	160	164	146	150	215	231	242	242	181	185	154	158	217	229	245	245	202	202	226	230	224	224	170	174
PBBE85	Piton des Neiges	114	118	215	215	258	258	160	160	150	154	231	235	242	242	177	181	154	158	217	217	245	249	206	206	230	230	216	216	178	178
PBBE86	Piton des Neiges	118	122	215	215	258	270	160	164	126	150	231	231	242	242	177	181	142	154	225	229	245	245	194	206	230	230	220	232	170	182
PBBE87	Piton des Neiges	110	122	215	215	254	262	160	160	142	150	231	231	242	242	177	181	154	162	217	217	237	245	202	206	230	230	216	232	178	178
PBBE88	Piton des Neiges	118	122	215	215	258	266	152	152	154	154	215	231	242	242	177	177	146	162	217	217	245	245	194	210	230	238	220	232	178	178
PBBE89	Piton des Neiges	122	122	215	215	258	262	160	160	138	146	215	231	242	242	177	185	150	154	217	217	249	253	202	210	226	230	224	228	174	178
PBBE90	Piton des Neiges	114	122	215	219	258	258	160	164	142	142	231	231	242	242	185	185	158	162	217	217	245	245	198	206	234	238	220	224	170	178
PBBE91	Piton des Neiges	114	118	215	219	258	262	160	160	150	150	215	231	242	242	181	181	158	170	217	225	241	241	202	202	226	234	212	216	178	178
PBBE92	Piton des Neiges	114	118	215	215	266	266	152	160	142	146	215	231	242	242	181	181	150	154	217	217	237	241	206	206	230	230	216	224	170	178
PBBE93	Piton des Neiges	118	122	215	215	254	266	152	164	138	146	215	215	242	242	181	181	150	150	217	217	237	241	202	206	230	234	220	220	178	182
PBBE94	Piton des Neiges	118	122	215	215	258	266	160	160	146	150	231	231	242	242	177	181	146	150	217	225	241	249	202	206	230	230	224	224	178	178
PBBE95	Piton des Neiges	118	118	215	215	258	266	152	160	150	150	231	231	242	246	177	181	146	150	217	225	241	245	202	206	230	230	220	232	174	178
PBBE96	Piton des Neiges	110	114	215	215	266	266	160	160	138	142	231	231	242	242	181	185	146	162	225	225	245	245	194	206	230	230	228	228	178	182
PBBE97	Piton des Neiges	118	118	215	215	258	266	160	160	146	146	215	231	242	242	177	181	154	158	217	225	245	245	206	206	226	230	220	220	178	178
PBBE98	Piton des Neiges	114	126	215	215	258	262	152	152	146	150	215	231	242	246	181	181	162	162	217	225	229	245	194	206	226	234	220	232	178	178
PBBE99	Piton des Neiges	110	114	215	215	266	266	152	152	142	142	215	231	242	242	177	177	154	154	217	217	245	245	206	206	234	246	224	228	0	0
PBBE100	Piton des Neiges	110	118	215	215	262	266	160	164	138	150	231	231	242	242	181	181	150	158	217	217	245	245	206	210	230	230	228	232	178	178
PBBE101	Piton des Neiges	110	114	215	215	258	266	160	164	142	142	215	231	242	242	185	185	158	162	217	217	237	249	206	210	226	230	220	228	178	182
PBBE102	Piton des Neiges	118	118	215	215	258	266	160	160	146	146	227	231	242	242	181	185	150	162	217	217	237	241	202	206	230	238	220	236	178	178
PBBE103	Piton des Neiges	114	118	215	215	258	266	152	160	146	150	219	231	242	242	177	185	150	170	217	225	245	245	202	206	226	230	220	228	0	0
PBBE104	Piton des Neiges	114	122	215	215	258	262	160	164	142	146	235	235	242	242	185	185	158	158	217	217	233	245	194	206	230	230	220	236	0	0
PBBE105	Piton des Neiges	114	118	215	215	258	266	160	160	142	146	231	231	242	242	185	185	154	162	217	225	241	245	206	206	222	230	216	220	0	0
PBBE106	Piton des Neiges	118	118	215	215	262	266	152	160	134	150	219	231	242	242	177	185	154	158	217	229	245	245	202	202	230	230	220	232	0	0
PBBE107	Piton des Neiges	114	122	215	215	258	262	152	152	150	154	219	219	242	246	173	181	154	162	217	217	241	245	202	206	226	230	220	224	174	182
PBBE108	Piton des Neiges	114	114	215	215	258	258	160	160	146	150	231	231	242	242	181	181	158	162	217	217	233	245	206	210	230	234	224	232	0	0
PBBE109	Piton des Neiges	114	118	215	215	258	266	164	164	142	146	215	231	242	242	173	177	158	162	217	221	241	245	202	210	230	234	216	228	0	0
PBBE110	Piton des Neiges	118	118	215	215	258	266	152	152	150	150	215	231	242	242	177	185	162	162	217	225	245	245	206	210	226	230	224	236	0	0
PBBE111	Piton des Neiges	110	114	215	215	258	258	160	164	146	146	231	231	242	242	181	181	150	158	217	217	237	253	202	206	230	234	220	220	0	0
PBBE112	Piton des Neiges	114	118	215	215	258	266	160	164	138	138	231	231	242	242	181	185	154	162	217	229	241	253	206	210	230	234	220	220	0	0
PBBE113	Piton des Neiges	110	114	215	215	254	262	160	160	154	162	231	231	242	242	177	185	142	158	217	225	241	249	202	210	226	234	216	220	0	0
PBBE114	Piton des Neiges	114	122	215	215	266	266	160	160	142	146	231	231	242	242	177	181	154	158	225	229	241	245	202	206	230	234	228	228	0	0
PBBE115	Piton des Neiges	122	122	215	215	258	262	160	164	142	150	219	231	242	242	181	181	158	162	217	217	229	241	206	206	230	234	220	224	0	0
PBBE116	Piton des Neiges	114	126	215	215	258	258	152	160	138	146	231	231	242	246	177	177	142	162	225	229	237	245	202	202	226	234	228	228	0	0
PBBE117	Piton des Neiges	122	122	215	215	254	258	160	164	142	150	219	231	242	242	177	177	146	154	217	229	241	241	206	206	230	230	212	216	0	0
PBBE118	Piton des Neiges	118	122	215	215	254	266	160	160	150	150	219	231	242	246	177	177	154	154	217	217	245	245	194	202	234	234	228	232	0	0
PBBE119	Piton des Neiges	114	114	215	215	258	258	152	160	142	146	215	219	242	242	177	185	150	154	217	225	245	245	206	206	234	234	220	228	0	0
PBBE120	Piton des Neiges	118	118	211	215	258	262	160	164	138	150	215	231	242	242	177	177	158	162	217	225	241	245	202	206	230	234	212	224	0	0
PBBE121	Piton des Neiges	114	118	215	215	258	266	152	160	150	154	231	231	242	242	181	185	154	158	217	217	241	245	202	206	226	230	220	232	0	0
PBBE122	Piton des Neiges	122	126	215	215	266	266	160	160	150	162	231	231	242	242	181	185	154	154	217	229	245	245	198	202	226	234	224	228	0	0
PBBE123	Piton des Neiges	118	122	215	215	258	258	160	160	150	150	219	231	242	242	181	185	162	162	217	217	241	241	202	202	226	226	220	224	0	0
PBBE124	Piton des Neiges	114	122	215	215	262	262	152	160	146	150	219	231	242	242	177	181	158	162	217	217	241	245	202	206	226	226	220	228	0	0
PBBE125	Piton des Neiges	118	122	215	215	258	266	160	164	146	150	231	231	242	242	181	181	154	162	217	221	237	241	206	206	226	230	220	220	0	0
PBBE126	Piton des Neiges	114	122	215	215	258	266	152	160	150	150	231	231	242	242	181	181	142	166	217	217	241	249	202	202	230	246	232	232	0	0
PBBE127	Piton des Neiges	118	122	215	215	258	258	160	160	138	142	219	231	242	242	177	185	154	154	217	217	237	237	206	214	230	230	224	228	0	0
PBBE128	Piton des Neiges	118	122	215	215	258	262	160	160	154	154	215	231	242	242	177	181	150	154	217	217	237	241	198	202	226	234	220	232	0	0
PBBE129	Piton des Neiges	114	114	215	215	258	258	160	164	150	150	215	219	242	242	177	181	162	162	217	225	229	245	206	206	234	234	220	224	0	0
PBBE130	Piton des Neiges	114	118	215	215	266	266	160	160	142	150	215	231	242	242	177	177	150	150	217	225	237	245	202	206	230	238	220	228	0	0
PBBE131	Piton des Neiges	114	118	215	215	266	266	160	164	150	154	215	231	242	242	177	177	154	158	217	217	237	245	206	210	230	230	220	220	0	0
PBBE132	Piton des Neiges	114	114	215	215	258	266	164	164	150	154	227	231	242	242	177	181	146	154	217	217	241	241	206	206	230	234	220	224	0	0
PBBE133	Piton des Neiges	118	118	215	215	254	258	160	160	146	146	215	231	242	242	177	177	150	154	217	217	237	241	206	210	226	230	228	232	0	0
PBBE134	Piton des Neiges	122	122	215	215	262	266	160	160	146	146	199	215	242	246	185	185	146	154	217	221	245	249	206	206	234	234	220	220	174	178
PBBE135	Piton des Neiges	114	118	215	215	258	258	160	160	146	146	231	231	242	242	177	185	158	162	217	221	245	249	202	210	226	238	220	220	0	0
PBBE136	Piton des Neiges	118	118	215	215	254	266	160	160	142	146	231	231	242	242	177	185	154	158	221	229	249	249	206	210	226	230	216	224	0	0
PBBE137	Piton des Neiges	118	118	215	215	258	266	160	160	146	154	215	231	242	242	181	181	162	162	213	217	245	245	202	202	226	234	208	212	0	0
PBBE138	Piton des Neiges	118	118	215	215	258	266	160	164	142	146	215	231	242	242	177	177	154	158	217	217	241	249	206	206	234	238	216	220	0	0
PBBE139	Piton des Neiges	114	118	215	215	258	266	160	160	138	146	215	231	242	246	181	185	150	150	217	217	237	237	210	210	230	230	220	224	0	0
PBBE140	Piton des Neiges	110	118	215	219	258	258	160	160	146	146	231	231	242	242	181	181	150	154	217	221	237	241	210	210	230	230	220	232	0	0
PBBE141	Piton des Neiges	114	118	215	215	266	266	160	164	142	150	227	231	242	242	181	181	162	162	217	229	241	245	206	206	226	234	216	232	0	0
PBBE142	Piton des Neiges	114	118	215	215	266	266	152	152	138	146	231	231	242	242	177	185	150	158	217	217	237	245	202	206	234	234	220	224	0	0
PBBE143	Piton des Neiges	114	118	215	215	266	266	160	160	146	154	219	231	242	242	177	181	162	170	217	225	237	241	198	206	226	238	216	232	0	0
